# Supplementary material for: Training Medical Students as Peer-Facilitators to Identify Medical Student Mistreatment in the Clerkship Year
Source: MedEdPORTAL. 2021 Sep 27;17:11185. doi: 10.15766/mep_2374-8265.11185 (PMC8473588; doi:10.15766/mep_2374-8265.11185)
Supplement: Supplementary file 1 — Facilitator Application.docxFacilitator Orientation.pptxMidyear Facilitator Training.pptxFacilitator Packet for Midyear Training.docxFacilitator Training Role-Play Activity.docxMidyear Training Evaluation.docx [file mep_2374-8265.11185-s001.zip]

Archive with 7 entries (7 files):
- C. Midyear Facilitator Training.pptx
- D. Facilitator Packet for Midyear Training.docx
- E. Facilitator Training Role-Play Activity.docx
- F. Midyear Training Evaluation.docx
- A. Facilitator Application.docx
- B. Facilitator Orientation.pptx
- Educational_Summary_Report_11185.pdf
